# Supplementary material for: Application of Carbon Nanotube-Based Elastomeric Matrix for Capacitive Sensing in Diabetic Foot Orthotics
Source: Micromachines (Basel). 2025 Jul 11;16(7):804. doi: 10.3390/mi16070804 (PMC12300393; doi:10.3390/mi16070804)
Supplement: Supplementary file 1 [file micromachines-16-00804-s001.zip]

Archive with 1 entries (1 files):
- micromachines-3708198-supplementary.pdf
